# Supplementary material for: Construction and evaluation of endometriosis diagnostic prediction model and immune infiltration based on efferocytosis-related genes
Source: Front Mol Biosci. 2024 Jan 4;10:1298457. doi: 10.3389/fmolb.2023.1298457 (PMC10870152; doi:10.3389/fmolb.2023.1298457)
Supplement: Supplementary file 1 [file Table1.XLSX]

## Sheet: Gene list
MERTK
TIMD4
CD300LF
PLAUR
AXL
GAS6
MIAT
CD47
HAVCR1
SMAD5-AS1
HMGB1
RHOA
CD274
PLG
TYRO3
MIR34A
FN1
PROS1
SCARB1
ITGB5
PHACTR1
ADAM9
KNG1
SIRT1
ABCA1
TGM2
CD14
S1PR5
GABARAP
DYNLT1
IL33
MIR126
ST2
MPO
NLRP3
ANXA1
FPR2
MSR1
WDFY3
LINC02605
SIRT6
RAB17
SERPINA1
PLCG1
VTN
ABCG1
ABCC11
EDIL3
SCARF1
MIR148B
MEG8
SMILR
LINC01150
CERNA3
PPARG
CALR
APOE
IGF2R
NCF1
RMRP
ITGB3
ITGAV
TREM2
UCP2
ACKR2
MBL2
MIR21
NRP2
TGFB1
TGFB3
IL6
TLR9
MFGE8
PLGRKT
MIR7-3HG
C3
CASP3
CASP1
GATA2
ANXA2
SIRPA
ALOX12
IFNB1
XRCC4
QPCTL
XKR4
ARHGEF33
MIR33A
MIR33B
TMEM256-PLSCR3
PWAR1
LINC01672
PWAR6
SOD2-OT1
PGR-AS1
TRE-TTC3-1
LOC106694316
MTOR
ELANE
GAPDH
IL6R
NFE2L2
TLR3
ALDH2
IL1RN
PTPN6
CLU
IL1B
NTN1
EGLN3
CRK
IRF3
LGALS3
NRF1
TNFSF13B
UBE2D3
SFTPD
ALOX15B
SIAH2
FGL2
FPR3
ID3
LGR6
CD5L
GPR101
GPR18
GAS5
MIRLET7C
MIRLET7D
MIR125A
LINC01587
MIR216A
MIR409
SNHG14
MIR190B
MIR379
RAB4B-EGLN2
MIR1293
PWAR4
TRA-TGC7-1
MBL3P
P2RY2
P2RY6
P2RY12
S1PR1
GPR132
NFATC2
NFATC1
NFATC3
NFATC4
HIF1A
ARNT
EPO
EPOR
JAK2
MAPK1
MAPK3
CEBPB
RXRA
CD36
CX3CL1
CX3CR1
THBS1
MAP2K1
MAP2K2
PTGS2
PTGER2
PTGER4
DNMT3A
CREB1
ATP2A1
ATP2A3
ATP2A2
CAMK2A
CAMK2D
CAMK2B
CAMK2G
全部的基因
MAPK11
MAPK12
MAPK13
MAPK14
MAPKAPK2
ALOX5
ALOX15
DUSP4
DUSP2
DUSP7
DUSP8
DUSP5
DUSP16
ANO6
ANO3
ANO4
ANO5
ANO7
ANO9
BSG
XKR8
XKR9
XKR7
XKR6
ATP8A1
ATP8A2
ATP11B
ATP11A
ATP11C
TMEM30A
ADGRB1
HAVCR2
AGER
STAB1
STAB2
PTK2
BCAR1
CRKL
ELMO1
DOCK1
RAC1
ADAM17
ADAM10
C1QA
C1QB
C1QC
LRP1
MEGF10
MEGF11
GULP1
RAB5A
RAB5B
RAB5C
TGFBRAP1
VPS8
VPS11
VPS16
VPS18
VPS33A
RAB14
VPS39
VPS41
RAB7A
RAB7B
SLC66A1
ARG2
ARG1
ODC1
CH25H
NR1H3
NR1H2
CPT1A
CPT1B
CPT1C
UQCRFS1
PBX1
IL10
LIPA
PLA2G15
PPARD
SLC2A1
SLC16A1
SGK1
CD24
PECAM1
SIGLEC10
SIRPG
SIRPB1
PTPN11

## Sheet: GeneCards-SearchResults
Gene Symbol	Description	Category	Uniprot ID	Gifts	GC Id	Relevance score	GeneCards Link
MERTK	MER Proto-Oncogene, Tyrosine Kinase	Protein Coding	Q12866	54	GC02P111898	7.12072	https://www.genecards.org/cgi-bin/carddisp.pl?gene=MERTK
TIMD4	T Cell Immunoglobulin And Mucin Domain Containing 4	Protein Coding	Q96H15	42	GC05M156919	5.22947	https://www.genecards.org/cgi-bin/carddisp.pl?gene=TIMD4
CD300LF	CD300 Molecule Like Family Member F	Protein Coding	Q8TDQ1	41	GC17M074694	3.27236	https://www.genecards.org/cgi-bin/carddisp.pl?gene=CD300LF
PLAUR	Plasminogen Activator, Urokinase Receptor	Protein Coding	Q03405	48	GC19M043646	2.55025	https://www.genecards.org/cgi-bin/carddisp.pl?gene=PLAUR
AXL	AXL Receptor Tyrosine Kinase	Protein Coding	P30530	55	GC19P041219	2.31339	https://www.genecards.org/cgi-bin/carddisp.pl?gene=AXL
GAS6	Growth Arrest Specific 6	Protein Coding	Q14393	47	GC13M113820	2.25937	https://www.genecards.org/cgi-bin/carddisp.pl?gene=GAS6
MIAT	Myocardial Infarction Associated Transcript	RNA Gene		25	GC22P026646	2.1024	https://www.genecards.org/cgi-bin/carddisp.pl?gene=MIAT
CD47	CD47 Molecule	Protein Coding	Q08722	48	GC03M108043	2.0059	https://www.genecards.org/cgi-bin/carddisp.pl?gene=CD47
HAVCR1	Hepatitis A Virus Cellular Receptor 1	Protein Coding	Q96D42	45	GC05M157028	1.94984	https://www.genecards.org/cgi-bin/carddisp.pl?gene=HAVCR1
SMAD5-AS1	SMAD5 Antisense RNA 1	RNA Gene	Q9Y6J3	22	GC05M136129	1.82144	https://www.genecards.org/cgi-bin/carddisp.pl?gene=SMAD5-AS1
HMGB1	High Mobility Group Box 1	Protein Coding	P09429	52	GC13M030456	1.7449	https://www.genecards.org/cgi-bin/carddisp.pl?gene=HMGB1
RHOA	Ras Homolog Family Member A	Protein Coding	P61586	53	GC03M049359	1.48994	https://www.genecards.org/cgi-bin/carddisp.pl?gene=RHOA
CD274	CD274 Molecule	Protein Coding	Q9NZQ7	48	GC09P005450	1.48994	https://www.genecards.org/cgi-bin/carddisp.pl?gene=CD274
PLG	Plasminogen	Protein Coding	P00747	53	GC06P160702	1.45528	https://www.genecards.org/cgi-bin/carddisp.pl?gene=PLG
TYRO3	TYRO3 Protein Tyrosine Kinase	Protein Coding	Q06418	52	GC15P041557	1.45528	https://www.genecards.org/cgi-bin/carddisp.pl?gene=TYRO3
MIR34A	MicroRNA 34a	RNA Gene		23	GC01M011962	1.45528	https://www.genecards.org/cgi-bin/carddisp.pl?gene=MIR34A
FN1	Fibronectin 1	Protein Coding	P02751	54	GC02M215360	1.41839	https://www.genecards.org/cgi-bin/carddisp.pl?gene=FN1
PROS1	Protein S	Protein Coding	P07225	52	GC03M093873	1.41839	https://www.genecards.org/cgi-bin/carddisp.pl?gene=PROS1
SCARB1	Scavenger Receptor Class B Member 1	Protein Coding	Q8WTV0	51	GC12M124776	1.41839	https://www.genecards.org/cgi-bin/carddisp.pl?gene=SCARB1
ITGB5	Integrin Subunit Beta 5	Protein Coding	P18084	50	GC03M124761	1.41839	https://www.genecards.org/cgi-bin/carddisp.pl?gene=ITGB5
PHACTR1	Phosphatase And Actin Regulator 1	Protein Coding	Q9C0D0	41	GC06P012717	1.41839	https://www.genecards.org/cgi-bin/carddisp.pl?gene=PHACTR1
ADAM9	ADAM Metallopeptidase Domain 9	Protein Coding	Q13443	52	GC08P038996	1.37874	https://www.genecards.org/cgi-bin/carddisp.pl?gene=ADAM9
KNG1	Kininogen 1	Protein Coding	P01042	52	GC03P186717	1.37874	https://www.genecards.org/cgi-bin/carddisp.pl?gene=KNG1
SIRT1	Sirtuin 1	Protein Coding	Q96EB6	52	GC10P067884	1.37874	https://www.genecards.org/cgi-bin/carddisp.pl?gene=SIRT1
ABCA1	ATP Binding Cassette Subfamily A Member 1	Protein Coding	O95477	51	GC09M104781	1.37874	https://www.genecards.org/cgi-bin/carddisp.pl?gene=ABCA1
TGM2	Transglutaminase 2	Protein Coding	P21980	51	GC20M038127	1.37874	https://www.genecards.org/cgi-bin/carddisp.pl?gene=TGM2
CD14	CD14 Molecule	Protein Coding	P08571	50	GC05M140631	1.37874	https://www.genecards.org/cgi-bin/carddisp.pl?gene=CD14
S1PR5	Sphingosine-1-Phosphate Receptor 5	Protein Coding	Q9H228	49	GC19M010512	1.37874	https://www.genecards.org/cgi-bin/carddisp.pl?gene=S1PR5
GABARAP	GABA Type A Receptor-Associated Protein	Protein Coding	O95166	46	GC17M007240	1.37874	https://www.genecards.org/cgi-bin/carddisp.pl?gene=GABARAP
DYNLT1	Dynein Light Chain Tctex-Type 1	Protein Coding	P63172	42	GC06M158636	1.37874	https://www.genecards.org/cgi-bin/carddisp.pl?gene=DYNLT1
IL33	Interleukin 33	Protein Coding	O95760	42	GC09P008651	1.37874	https://www.genecards.org/cgi-bin/carddisp.pl?gene=IL33
MIR126	MicroRNA 126	RNA Gene		23	GC09P136670	1.37874	https://www.genecards.org/cgi-bin/carddisp.pl?gene=MIR126
ST2	Suppression Of Tumorigenicity 2	Genetic Locus		7	GC11U990127	1.37874	https://www.genecards.org/cgi-bin/carddisp.pl?gene=ST2
MPO	Myeloperoxidase	Protein Coding	P05164	56	GC17M058269	1.33564	https://www.genecards.org/cgi-bin/carddisp.pl?gene=MPO
NLRP3	NLR Family Pyrin Domain Containing 3	Protein Coding	Q96P20	52	GC01P247416	1.33564	https://www.genecards.org/cgi-bin/carddisp.pl?gene=NLRP3
ANXA1	Annexin A1	Protein Coding	P04083	51	GC09P073151	1.33564	https://www.genecards.org/cgi-bin/carddisp.pl?gene=ANXA1
FPR2	Formyl Peptide Receptor 2	Protein Coding	P25090	49	GC19P051752	1.33564	https://www.genecards.org/cgi-bin/carddisp.pl?gene=FPR2
MSR1	Macrophage Scavenger Receptor 1	Protein Coding	P21757	48	GC08M016107	1.33564	https://www.genecards.org/cgi-bin/carddisp.pl?gene=MSR1
WDFY3	WD Repeat And FYVE Domain Containing 3	Protein Coding	Q8IZQ1	45	GC04M084743	1.33564	https://www.genecards.org/cgi-bin/carddisp.pl?gene=WDFY3
LINC02605	Long Intergenic Non-Protein Coding RNA 2605	RNA Gene		13	GC08P078838	1.33564	https://www.genecards.org/cgi-bin/carddisp.pl?gene=LINC02605
SIRT6	Sirtuin 6	Protein Coding	Q8N6T7	48	GC19M004174	1.28795	https://www.genecards.org/cgi-bin/carddisp.pl?gene=SIRT6
RAB17	RAB17, Member RAS Oncogene Family	Protein Coding	Q9H0T7	42	GC02M237574	1.28795	https://www.genecards.org/cgi-bin/carddisp.pl?gene=RAB17
SERPINA1	Serpin Family A Member 1	Protein Coding	P01009	53	GC14M094376	1.23383	https://www.genecards.org/cgi-bin/carddisp.pl?gene=SERPINA1
PLCG1	Phospholipase C Gamma 1	Protein Coding	P19174	51	GC20P041136	1.23383	https://www.genecards.org/cgi-bin/carddisp.pl?gene=PLCG1
VTN	Vitronectin	Protein Coding	P04004	47	GC17M067441	1.23383	https://www.genecards.org/cgi-bin/carddisp.pl?gene=VTN
ABCG1	ATP Binding Cassette Subfamily G Member 1	Protein Coding	P45844	46	GC21P042199	1.23383	https://www.genecards.org/cgi-bin/carddisp.pl?gene=ABCG1
ABCC11	ATP Binding Cassette Subfamily C Member 11	Protein Coding	Q96J66	45	GC16M048166	1.23383	https://www.genecards.org/cgi-bin/carddisp.pl?gene=ABCC11
EDIL3	EGF Like Repeats And Discoidin Domains 3	Protein Coding	O43854	44	GC05M083940	1.23383	https://www.genecards.org/cgi-bin/carddisp.pl?gene=EDIL3
SCARF1	Scavenger Receptor Class F Member 1	Protein Coding	Q14162	42	GC17M014980	1.23383	https://www.genecards.org/cgi-bin/carddisp.pl?gene=SCARF1
MIR148B	MicroRNA 148b	RNA Gene		22	GC12P054337	1.23383	https://www.genecards.org/cgi-bin/carddisp.pl?gene=MIR148B
MEG8	Maternally Expressed 8, Small Nucleolar RNA Host Gene	RNA Gene		21	GC14P114434	1.23383	https://www.genecards.org/cgi-bin/carddisp.pl?gene=MEG8
SMILR	Smooth Muscle Induced LncRNA, Enhancer Of Proliferation	RNA Gene		15	GC08M122412	1.23383	https://www.genecards.org/cgi-bin/carddisp.pl?gene=SMILR
LINC01150	Long Intergenic Non-Protein Coding RNA 1150	RNA Gene		14	GC11P005772	1.23383	https://www.genecards.org/cgi-bin/carddisp.pl?gene=LINC01150
CERNA3	Competing Endogenous LncRNA 3 For MiR-645	RNA Gene		13	GC08P056096	1.23383	https://www.genecards.org/cgi-bin/carddisp.pl?gene=CERNA3
PPARG	Peroxisome Proliferator Activated Receptor Gamma	Protein Coding	P37231	56	GC03P012287	1.16963	https://www.genecards.org/cgi-bin/carddisp.pl?gene=PPARG
CALR	Calreticulin	Protein Coding	P27797	55	GC19P012938	1.16963	https://www.genecards.org/cgi-bin/carddisp.pl?gene=CALR
APOE	Apolipoprotein E	Protein Coding	P02649	53	GC19P096171	1.16963	https://www.genecards.org/cgi-bin/carddisp.pl?gene=APOE
IGF2R	Insulin Like Growth Factor 2 Receptor	Protein Coding	P11717	50	GC06P159969	1.16963	https://www.genecards.org/cgi-bin/carddisp.pl?gene=IGF2R
NCF1	Neutrophil Cytosolic Factor 1	Protein Coding	P14598	50	GC07P082786	1.16963	https://www.genecards.org/cgi-bin/carddisp.pl?gene=NCF1
RMRP	RNA Component Of Mitochondrial RNA Processing Endoribonuclease	RNA Gene		25	GC09M035655	1.16963	https://www.genecards.org/cgi-bin/carddisp.pl?gene=RMRP
ITGB3	Integrin Subunit Beta 3	Protein Coding	P05106	55	GC17P093864	1.08597	https://www.genecards.org/cgi-bin/carddisp.pl?gene=ITGB3
ITGAV	Integrin Subunit Alpha V	Protein Coding	P06756	51	GC02P186589	1.08597	https://www.genecards.org/cgi-bin/carddisp.pl?gene=ITGAV
TREM2	Triggering Receptor Expressed On Myeloid Cells 2	Protein Coding	Q9NZC2	48	GC06M087467	1.08597	https://www.genecards.org/cgi-bin/carddisp.pl?gene=TREM2
UCP2	Uncoupling Protein 2	Protein Coding	P55851	50	GC11M073974	0.883985	https://www.genecards.org/cgi-bin/carddisp.pl?gene=UCP2
ACKR2	Atypical Chemokine Receptor 2	Protein Coding	O00590	44	GC03P042804	0.883985	https://www.genecards.org/cgi-bin/carddisp.pl?gene=ACKR2
MBL2	Mannose Binding Lectin 2	Protein Coding	P11226	50	GC10M052760	0.755757	https://www.genecards.org/cgi-bin/carddisp.pl?gene=MBL2
MIR21	MicroRNA 21	RNA Gene		25	GC17P094092	0.699695	https://www.genecards.org/cgi-bin/carddisp.pl?gene=MIR21
NRP2	Neuropilin 2	Protein Coding	O60462	49	GC02P205681	0.494759	https://www.genecards.org/cgi-bin/carddisp.pl?gene=NRP2
TGFB1	Transforming Growth Factor Beta 1	Protein Coding	P01137	56	GC19M041301	0.451651	https://www.genecards.org/cgi-bin/carddisp.pl?gene=TGFB1
TGFB3	Transforming Growth Factor Beta 3	Protein Coding	P10600	51	GC14M075958	0.403969	https://www.genecards.org/cgi-bin/carddisp.pl?gene=TGFB3
IL6	Interleukin 6	Protein Coding	P05231	54	GC07P022725	0.349847	https://www.genecards.org/cgi-bin/carddisp.pl?gene=IL6
TLR9	Toll Like Receptor 9	Protein Coding	Q9NR96	48	GC03M053281	0.349847	https://www.genecards.org/cgi-bin/carddisp.pl?gene=TLR9
MFGE8	Milk Fat Globule EGF And Factor V/VIII Domain Containing	Protein Coding	Q08431	46	GC15M088898	0.349847	https://www.genecards.org/cgi-bin/carddisp.pl?gene=MFGE8
PLGRKT	Plasminogen Receptor With A C-Terminal Lysine	Protein Coding	Q9HBL7	38	GC09M005357	0.349847	https://www.genecards.org/cgi-bin/carddisp.pl?gene=PLGRKT
MIR7-3HG	MIR7-3 Host Gene	RNA Gene	Q8N6C7	27	GC19P094936	0.349847	https://www.genecards.org/cgi-bin/carddisp.pl?gene=MIR7-3HG
C3	Complement C3	Protein Coding	P01024	53	GC19M006677	0.285649	https://www.genecards.org/cgi-bin/carddisp.pl?gene=C3
CASP3	Caspase 3	Protein Coding	P42574	53	GC04M184627	0.285649	https://www.genecards.org/cgi-bin/carddisp.pl?gene=CASP3
CASP1	Caspase 1	Protein Coding	P29466	52	GC11M105025	0.285649	https://www.genecards.org/cgi-bin/carddisp.pl?gene=CASP1
GATA2	GATA Binding Protein 2	Protein Coding	P23769	52	GC03M128479	0.285649	https://www.genecards.org/cgi-bin/carddisp.pl?gene=GATA2
ANXA2	Annexin A2	Protein Coding	P07355	51	GC15M060347	0.285649	https://www.genecards.org/cgi-bin/carddisp.pl?gene=ANXA2
SIRPA	Signal Regulatory Protein Alpha	Protein Coding	P78324	49	GC20P001894	0.285649	https://www.genecards.org/cgi-bin/carddisp.pl?gene=SIRPA
ALOX12	Arachidonate 12-Lipoxygenase, 12S Type	Protein Coding	P18054	48	GC17P092317	0.285649	https://www.genecards.org/cgi-bin/carddisp.pl?gene=ALOX12
IFNB1	Interferon Beta 1	Protein Coding	P01574	47	GC09M021077	0.285649	https://www.genecards.org/cgi-bin/carddisp.pl?gene=IFNB1
XRCC4	X-Ray Repair Cross Complementing 4	Protein Coding	Q13426	47	GC05P083077	0.285649	https://www.genecards.org/cgi-bin/carddisp.pl?gene=XRCC4
QPCTL	Glutaminyl-Peptide Cyclotransferase Like	Protein Coding	Q9NXS2	39	GC19P045692	0.285649	https://www.genecards.org/cgi-bin/carddisp.pl?gene=QPCTL
XKR4	XK Related 4	Protein Coding	Q5GH76	37	GC08P055102	0.285649	https://www.genecards.org/cgi-bin/carddisp.pl?gene=XKR4
ARHGEF33	Rho Guanine Nucleotide Exchange Factor 33	Protein Coding	A8MVX0	32	GC02P038934	0.285649	https://www.genecards.org/cgi-bin/carddisp.pl?gene=ARHGEF33
MIR33A	MicroRNA 33a	RNA Gene		20	GC22P041900	0.285649	https://www.genecards.org/cgi-bin/carddisp.pl?gene=MIR33A
MIR33B	MicroRNA 33b	RNA Gene		20	GC17M017813	0.285649	https://www.genecards.org/cgi-bin/carddisp.pl?gene=MIR33B
TMEM256-PLSCR3	TMEM256-PLSCR3 Readthrough (NMD Candidate)	RNA Gene		20	GC17M015341	0.285649	https://www.genecards.org/cgi-bin/carddisp.pl?gene=TMEM256-PLSCR3
PWAR1	Prader Willi/Angelman Region RNA 1	RNA Gene		16	GC15P025135	0.285649	https://www.genecards.org/cgi-bin/carddisp.pl?gene=PWAR1
LINC01672	Long Intergenic Non-Protein Coding RNA 1672	RNA Gene		13	GC01P008900	0.285649	https://www.genecards.org/cgi-bin/carddisp.pl?gene=LINC01672
PWAR6	Prader Willi/Angelman Region RNA 6	RNA Gene		13	GC15P025031	0.285649	https://www.genecards.org/cgi-bin/carddisp.pl?gene=PWAR6
SOD2-OT1	SOD2 Overlapping Transcript 1	RNA Gene		13	GC06M159772	0.285649	https://www.genecards.org/cgi-bin/carddisp.pl?gene=SOD2-OT1
PGR-AS1	PGR Antisense RNA 1	RNA Gene		11	GC11P101131	0.285649	https://www.genecards.org/cgi-bin/carddisp.pl?gene=PGR-AS1
TRE-TTC3-1	TRNA-Glu (Anticodon TTC) 3-1	RNA Gene		10	GC01P019097	0.285649	https://www.genecards.org/cgi-bin/carddisp.pl?gene=TRE-TTC3-1
LOC106694316	Enhancer Region In Introns 7-9 Of MPO	Functional Element		4	GC17P094070	0.285649	https://www.genecards.org/cgi-bin/carddisp.pl?gene=LOC106694316
MTOR	Mechanistic Target Of Rapamycin Kinase	Protein Coding	P42345	59	GC01M011106	0.201984	https://www.genecards.org/cgi-bin/carddisp.pl?gene=MTOR
ELANE	Elastase, Neutrophil Expressed	Protein Coding	P08246	54	GC19P094739	0.201984	https://www.genecards.org/cgi-bin/carddisp.pl?gene=ELANE
GAPDH	Glyceraldehyde-3-Phosphate Dehydrogenase	Protein Coding	P04406	54	GC12P033726	0.201984	https://www.genecards.org/cgi-bin/carddisp.pl?gene=GAPDH
IL6R	Interleukin 6 Receptor	Protein Coding	P08887	54	GC01P154405	0.201984	https://www.genecards.org/cgi-bin/carddisp.pl?gene=IL6R
NFE2L2	NFE2 Like BZIP Transcription Factor 2	Protein Coding	Q16236	54	GC02M177227	0.201984	https://www.genecards.org/cgi-bin/carddisp.pl?gene=NFE2L2
TLR3	Toll Like Receptor 3	Protein Coding	O15455	54	GC04P186059	0.201984	https://www.genecards.org/cgi-bin/carddisp.pl?gene=TLR3
ALDH2	Aldehyde Dehydrogenase 2 Family Member	Protein Coding	P05091	53	GC12P111766	0.201984	https://www.genecards.org/cgi-bin/carddisp.pl?gene=ALDH2
IL1RN	Interleukin 1 Receptor Antagonist	Protein Coding	P18510	53	GC02P128885	0.201984	https://www.genecards.org/cgi-bin/carddisp.pl?gene=IL1RN
PTPN6	Protein Tyrosine Phosphatase Non-Receptor Type 6	Protein Coding	P29350	53	GC12P033753	0.201984	https://www.genecards.org/cgi-bin/carddisp.pl?gene=PTPN6
CLU	Clusterin	Protein Coding	P10909	51	GC08M027596	0.201984	https://www.genecards.org/cgi-bin/carddisp.pl?gene=CLU
IL1B	Interleukin 1 Beta	Protein Coding	P01584	51	GC02M112829	0.201984	https://www.genecards.org/cgi-bin/carddisp.pl?gene=IL1B
NTN1	Netrin 1	Protein Coding	O95631	50	GC17P092446	0.201984	https://www.genecards.org/cgi-bin/carddisp.pl?gene=NTN1
EGLN3	Egl-9 Family Hypoxia Inducible Factor 3	Protein Coding	Q9H6Z9	49	GC14M033924	0.201984	https://www.genecards.org/cgi-bin/carddisp.pl?gene=EGLN3
CRK	CRK Proto-Oncogene, Adaptor Protein	Protein Coding	P46108	48	GC17M001420	0.201984	https://www.genecards.org/cgi-bin/carddisp.pl?gene=CRK
IRF3	Interferon Regulatory Factor 3	Protein Coding	Q14653	48	GC19M049659	0.201984	https://www.genecards.org/cgi-bin/carddisp.pl?gene=IRF3
LGALS3	Galectin 3	Protein Coding	P17931	48	GC14P055124	0.201984	https://www.genecards.org/cgi-bin/carddisp.pl?gene=LGALS3
NRF1	Nuclear Respiratory Factor 1	Protein Coding	Q16656	48	GC07P129611	0.201984	https://www.genecards.org/cgi-bin/carddisp.pl?gene=NRF1
TNFSF13B	TNF Superfamily Member 13b	Protein Coding	Q9Y275	48	GC13P108251	0.201984	https://www.genecards.org/cgi-bin/carddisp.pl?gene=TNFSF13B
UBE2D3	Ubiquitin Conjugating Enzyme E2 D3	Protein Coding	P61077	48	GC04M102794	0.201984	https://www.genecards.org/cgi-bin/carddisp.pl?gene=UBE2D3
SFTPD	Surfactant Protein D	Protein Coding	P35247	47	GC10M079937	0.201984	https://www.genecards.org/cgi-bin/carddisp.pl?gene=SFTPD
ALOX15B	Arachidonate 15-Lipoxygenase Type B	Protein Coding	O15296	45	GC17P008039	0.201984	https://www.genecards.org/cgi-bin/carddisp.pl?gene=ALOX15B
SIAH2	Siah E3 Ubiquitin Protein Ligase 2	Protein Coding	O43255	45	GC03M150741	0.201984	https://www.genecards.org/cgi-bin/carddisp.pl?gene=SIAH2
FGL2	Fibrinogen Like 2	Protein Coding	Q14314	44	GC07M077193	0.201984	https://www.genecards.org/cgi-bin/carddisp.pl?gene=FGL2
FPR3	Formyl Peptide Receptor 3	Protein Coding	P25089	44	GC19P051795	0.201984	https://www.genecards.org/cgi-bin/carddisp.pl?gene=FPR3
ID3	Inhibitor Of DNA Binding 3	Protein Coding	Q02535	44	GC01M023557	0.201984	https://www.genecards.org/cgi-bin/carddisp.pl?gene=ID3
LGR6	Leucine Rich Repeat Containing G Protein-Coupled Receptor 6	Protein Coding	Q9HBX8	44	GC01P202193	0.201984	https://www.genecards.org/cgi-bin/carddisp.pl?gene=LGR6
CD5L	CD5 Molecule Like	Protein Coding	O43866	43	GC01M158942	0.201984	https://www.genecards.org/cgi-bin/carddisp.pl?gene=CD5L
GPR101	G Protein-Coupled Receptor 101	Protein Coding	Q96P66	43	GC0XM137030	0.201984	https://www.genecards.org/cgi-bin/carddisp.pl?gene=GPR101
GPR18	G Protein-Coupled Receptor 18	Protein Coding	Q14330	42	GC13M099254	0.201984	https://www.genecards.org/cgi-bin/carddisp.pl?gene=GPR18
GAS5	Growth Arrest Specific 5	RNA Gene		25	GC01M173947	0.201984	https://www.genecards.org/cgi-bin/carddisp.pl?gene=GAS5
MIRLET7C	MicroRNA Let-7c	RNA Gene		23	GC21P016601	0.201984	https://www.genecards.org/cgi-bin/carddisp.pl?gene=MIRLET7C
MIRLET7D	MicroRNA Let-7d	RNA Gene		23	GC09P094178	0.201984	https://www.genecards.org/cgi-bin/carddisp.pl?gene=MIRLET7D
MIR125A	MicroRNA 125a	RNA Gene		22	GC19P096470	0.201984	https://www.genecards.org/cgi-bin/carddisp.pl?gene=MIR125A
LINC01587	Long Intergenic Non-Protein Coding RNA 1587	RNA Gene	Q99440	21	GC04P005524	0.201984	https://www.genecards.org/cgi-bin/carddisp.pl?gene=LINC01587
MIR216A	MicroRNA 216a	RNA Gene		21	GC02M055988	0.201984	https://www.genecards.org/cgi-bin/carddisp.pl?gene=MIR216A
MIR409	MicroRNA 409	RNA Gene		19	GC14P114460	0.201984	https://www.genecards.org/cgi-bin/carddisp.pl?gene=MIR409
SNHG14	Small Nucleolar RNA Host Gene 14	RNA Gene		19	GC15P060260	0.201984	https://www.genecards.org/cgi-bin/carddisp.pl?gene=SNHG14
MIR190B	MicroRNA 190b	RNA Gene		18	GC01M154193	0.201984	https://www.genecards.org/cgi-bin/carddisp.pl?gene=MIR190B
MIR379	MicroRNA 379	RNA Gene		18	GC14P114455	0.201984	https://www.genecards.org/cgi-bin/carddisp.pl?gene=MIR379
RAB4B-EGLN2	RAB4B-EGLN2 Readthrough (NMD Candidate)	RNA Gene		16	GC19P040778	0.201984	https://www.genecards.org/cgi-bin/carddisp.pl?gene=RAB4B-EGLN2
MIR1293	MicroRNA 1293	RNA Gene		14	GC12M050234	0.201984	https://www.genecards.org/cgi-bin/carddisp.pl?gene=MIR1293
PWAR4	Prader Willi/Angelman Region RNA 4	RNA Gene		10	GC15P025211	0.201984	https://www.genecards.org/cgi-bin/carddisp.pl?gene=PWAR4
TRA-TGC7-1	TRNA-Ala (Anticodon TGC) 7-1	RNA Gene		10	GC06M087020	0.201984	https://www.genecards.org/cgi-bin/carddisp.pl?gene=TRA-TGC7-1
MBL3P	Mannose-Binding Lectin Family Member 3, Pseudogene	Pseudogene		9	GC10M083145	0.201984	https://www.genecards.org/cgi-bin/carddisp.pl?gene=MBL3P

## Sheet: KEGG
KEGG
P2RY2
P2RY6
P2RY12
S1PR1
GPR132
NFATC2
NFATC1
NFATC3
NFATC4
HIF1A
ARNT
EPO
EPOR
JAK2
MAPK1
MAPK3
CEBPB
PPARG
RXRA
MERTK
GAS6
MFGE8
CD36
CX3CL1
CX3CR1
THBS1
MAP2K1
MAP2K2
PTGS2
PTGER2
PTGER4
DNMT3A
CREB1
TGFB1
ATP2A1
ATP2A3
ATP2A2
CAMK2A
CAMK2D
CAMK2B
CAMK2G
MAPK11
MAPK12
MAPK13
MAPK14
MAPKAPK2
ALOX5
ALOX15
DUSP4
DUSP2
DUSP7
DUSP8
DUSP5
DUSP16
CASP3
ANO6
ANO3
ANO4
ANO5
ANO7
ANO9
BSG
XKR8
XKR9
XKR7
XKR4
XKR6
ATP8A1
ATP8A2
ATP11B
ATP11A
ATP11C
TMEM30A
PROS1
ITGAV
ITGB3
ITGB5
AXL
TYRO3
ADGRB1
TIMD4
HAVCR1
HAVCR2
AGER
STAB1
STAB2
PTK2
BCAR1
CRK
CRKL
ELMO1
DOCK1
RAC1
ADAM17
ADAM10
ADAM9
CALR
C1QA
C1QB
C1QC
LRP1
MEGF10
MEGF11
SCARF1
GULP1
RAB17
RAB5A
RAB5B
RAB5C
TGFBRAP1
VPS8
VPS11
VPS16
VPS18
VPS33A
RAB14
VPS39
VPS41
RAB7A
RAB7B
SLC66A1
ARG2
ARG1
ODC1
CH25H
NR1H3
NR1H2
ABCA1
CPT1A
CPT1B
CPT1C
UQCRFS1
SIRT1
PBX1
IL10
LIPA
PLA2G15
PPARD
SLC2A1
SLC16A1
SGK1
CD47
CD24
PECAM1
SIGLEC10
SIRPA
SIRPG
SIRPB1
PTPN6
PTPN11
